# Supplementary material for: Establishment of the Primary Avian Gonadal Somatic Cell Lines for Cytogenetic Studies
Source: Animals (Basel). 2022 Jul 4;12(13):1724. doi: 10.3390/ani12131724 (PMC9264790; doi:10.3390/ani12131724)
Supplement: Supplementary file 1 [file animals-12-01724-s001.zip]

Archive with 1 entries (1 files):
- animals-1785384-supplementary.pdf
